# Supplementary material for: Comparative Extraction of Phenolic Compounds from Olive Leaves Using a Sonotrode and an Ultrasonic Bath and the Evaluation of Both Antioxidant and Antimicrobial Activity
Source: Antioxidants (Basel). 2022 Mar 15;11(3):558. doi: 10.3390/antiox11030558 (PMC8944617; doi:10.3390/antiox11030558)
Supplement: Supplementary file 1 [file antioxidants-11-00558-s001.zip]

Archive with 1 entries (1 files):
- antioxidants-1615982-supplementary.pdf
